# Supplementary material for: A Novel Microfluidic System for 3D Epidermis and Full‐Thickness Skin Growth for Nanoparticle Safety Assessment
Source: Adv Healthc Mater. 2025 Nov 2;15(6):e02518. doi: 10.1002/adhm.202502518 (PMC12892020; doi:10.1002/adhm.202502518)
Supplement: Supplementary file 2 — Supporting Information [file ADHM-15-0-s001.zip]

Archive with 10 entries (9 files):
- dataset/
- dataset/cytokines_concentrations_v1_AllData.xlsx
- dataset/cytokines_mfi_v1_AllData.xlsx
- dataset/cytokines_mfi_v2_EoC.xlsx
- dataset/cytokines_mfi_v2_FT.xlsx
- .gitignore
- Hierarchical_Clustering.ipynb
- PCA_EoC.ipynb
- PCA_FT.ipynb
- README.md
