# Supplementary material for: A Novel Microfluidic System for 3D Epidermis and Full‐Thickness Skin Growth for Nanoparticle Safety Assessment
Source: Adv Healthc Mater. 2025 Nov 2;15(6):e02518. doi: 10.1002/adhm.202502518 (PMC12892020; doi:10.1002/adhm.202502518)
Supplement: Supplementary file 2 — Supporting Information [file ADHM-15-0-s001.zip › dataset/cytokines_concentrations_v1_AllData.xlsx]

## Sheet: cytokines_concentrations
ID	MIP1 alpha	SDF1 alpha	IL27	IL1Beta	IL2	IL4	IL5	IP10	IL6	IL7	IL8	IL10	Eotaxin	IL12p70	IL13	IL17A	IL31	IL1RA	RANTES	IFNGamma	GMCSF	TNFalpha	MIP1 Beta	IFN alpha	MCP1	IL9	TNFBeta	GRO alpha	IL1 alpha	IL23	IL15	IL18	IL21	IL22	Label
1		43.1283		0.446804											2.80052			158.865		1.74671		1.15101		0.176948	1.63667										0
2		31.6783																161.032		2.79599		1.15101			1.92561				0.100976						0
3		24.6588														3.00512		165.35				1.64602			1.83009		2.42403		0.100976						0
4		65.5615			3.19811						158.349	0.525953			3.01744	6.94016	2.73751	401.157		3.82593		1.15101	17.3702	0.223834	52.5495	5.57032	2.42403		0.312684						0
5		47.7418		0.617635		6.93723					172.937	0.719924		0.203901	2.35054	5.35715		416.069		1.74671			19.604	0.128828	57.1975	5.57032	0.209401		0.297947			5.17051			0
6		59.4225		0.446804	4.08854	5.88896					184.664				1.87288			315.574		2.53582		1.64602	16.2744		54.252		3.4475		0.193403						0
7		48.6555		0.25754	3.2						46.819					12.5406	4.78612	236.315				1.89163			33.5416				0.253464						0
8		31.6783		0.446804							48.0104					3.00512		228.17		1.74671		1.15101		0.128828	32.5351				0.223554						0
9		45.9057		0.446804							57.3578					5.35715	2.02116	248.448				1.64602			38.1215				0.283166			3.02262			0
10		29.704		0.25754												3.00512		1203.03				1.15101		0.128828	2.89145		3.4475		0.643141	21.3099		3.02262			1
11		32.6572		0.446804												6.14743		1240.67						0.0788656	3.46391		1.36178		0.769367						1
12		34.5999		0.446804													2.02116	1301.04				1.15101		0.176948	2.84672		6.3926		0.797245						1
13		21.5413		0.446804												9.33062	3.4342	3582.72				0.648785		0.176948	2.75694		4.44608		1.82671	15.6957					1
14		19.9516														4.56967	3.4342	3377.88				0.648785		0.15307	1.58777				1.42591	24.0831					1
15		16.1439		0.446804											1.35461	6.14743		3559.51				0.648785		0.223834	2.3008				1.51995	26.838					1
16		39.3773		0.778109										0.44665		7.73507	3.4342	985.013		2.79599		0.648785		0.0788656	6.78656		5.42647		0.685366						1
17		37.9551		0.25754		9.98193										3.78544	3.4342	857.431		1.74671		0.648785		0.128828	5.79466		7.82051		0.486805			4.10643			1
18		38.9042		0.25754												7.73507	2.02116	1074.67				1.15101			6.82576		11.9949		0.838955						1
19	1.94132	135.69									393.07					4.56967	2.02116	813.331			20.8591	1.39922	43.1303	0.176948	803.499			47.9317	0.755406						2
20	1.80531	140.464		0.446804							347.268							738.067			22.4745	0.648785	41.4495	0.223834	913.024	6.4617	0.209401	55.3131	0.741429						2
21	1.63546	118.052									156.346					5.35715		674.063			19.2202	0.648785	15.3806	0.176948	722.689			38.5783	0.572395						2
22	1.82054	102.601		0.446804							298.977				2.35054		5.44632	143.554			15.8596	0.648785	32.4855	0.176948	869.664		4.44608	30.0637	0.223554						2
23	1.65108	104.239									324.814			0.263654	1.35461	3.00512	4.78612	158.865				1.15101	32.8451	0.128828	910.864			29.8144	0.147628						2
24	1.14613	86.0334									56.099			0.38513		4.56967		112.031					18.0172	0.176948	329.846			32.2267	0.371241						2
25	1.94132	88.5425									206.065					3.78544	3.4342	141.345			15.8596	1.15101	24.9302		1024.5	5.57032	4.44608	22.448	0.147628	35.0124					2
26	1.63546	80.9857								0.752211	154.92	1.48012		0.263654		4.56967	3.4342	134.68			15.8596	1.64602	23.3619	0.269794	902.817		6.3926	21.5067	0.193403						2
27	1.54093	86.0334		0.778109						0.658353	190.354					7.73507	2.02116	107.409					20.9476	0.0788656	928.936	5.57032	3.4475	23.6401	0.253464						2
28		32.1684		0.446804			7.51786				68.2117						3.4342	1344.97				1.15101		0.0788656	276.829				0.741429			4.10643			3
29		62.0647									130.063					4.56967		1753.22		1.74671		1.15101	17.1528	0.128828	357.072		0.209401		1.25028			3.02262			3
30		46.8252									81.6207					7.73507	4.78612	1469.79				0.648785		0.128828	255.041		1.36178		1.18235						3
31		79.2938									211.517			0.38513	1.62005	6.14743	6.09813	1563.42				1.64602	31.3092	0.223834	398.924		0.805261		0.990901	29.5767		3.02262			3
32		75.0418		0.446804							253.287				1.35461	4.56967	3.4342	1631.07				1.15101	36.4727	0.0788656	428.03				0.866694	19.9155					3
33		69.8938		0.446804							143.342					3.00512	4.78612	1375.83		1.74671		2.13622	24.3456	0.0788656	259.267				0.685366	21.3099		4.10643			3
34		127.301		0.446804							775.762	1.00739	0.545467			7.73507	2.02116	1669.67			15.8596	2.13622	73.2454	0.104137	484.842	9.0497	1.36178	3.72509	1.83997	37.712		5.17051			3
35		109.95		0.446804							573.493		0.440365			3.00512		1717.89				2.13622	66.9095	0.128828	494.101	9.0497	1.89921	3.89536	1.66706						3
36		125.296		0.446804							742.244		0.340642			5.35715	8.63999	1614.97				1.64602	63.2401	0.176948	508.426	10.7215	4.44608	3.42249	2.03834			2.4709			3
