# Supplementary material for: A Novel Microfluidic System for 3D Epidermis and Full‐Thickness Skin Growth for Nanoparticle Safety Assessment
Source: Adv Healthc Mater. 2025 Nov 2;15(6):e02518. doi: 10.1002/adhm.202502518 (PMC12892020; doi:10.1002/adhm.202502518)
Supplement: Supplementary file 2 — Supporting Information [file ADHM-15-0-s001.zip › dataset/cytokines_mfi_v1_AllData.xlsx]

## Sheet: cytokines_mfi
ID	MIP1 alpha	SDF1 alpha	IL27	IL1Beta	IL2	IL4	IL5	IP10	IL6	IL7	IL8	IL10	Eotaxin	IL12p70	IL13	IL17A	IL31	IL1RA	RANTES	IFNGamma	GMCSF	TNFalpha	MIP1 Beta	IFN alpha	MCP1	IL9	TNFBeta	GRO alpha	IL1 alpha	IL23	IL15	IL18	IL21	IL22	Label
1	56	94	12.5	8	8	19	7	18.5	7	9	107.5	23	21	8	12	9.5	11	50.5	13.5	15	6	9	51	14	29	15	19	8	23	22	38.5	11	25	64	0
2	48	82	10	6	6	19	6	16	9	7	355.5	22	20	8	7	10	12	51	12	17	6	9	46.5	10	32	15	21	7	25	20	38	11	21	52	0
3	50	75	7	7	7	18	6	14	10	8	363	20	18.5	7	8	11	11	52	12	14	7	10	54	11	31	13	24	6	25	19	39	10	25	55	0
4	50	119	9.5	5	9	20	5	25	12	8	2310	27	39	7	12.5	13.5	13.5	111.5	25	19	9	9	150	15	795	20	24	12	32	18	39	12	25	67	0
5	50	99	15.5	8.5	8	22	4	24.5	17	7	2461	28	39	8.5	11	12.5	11.5	115.5	19	15	8	7	160.5	13	873	20	22	9	31.5	21.5	35	15	30.5	65	0
6	50.5	112	8.5	8	9.5	21.5	6.5	21	13	6	2580	22	35	7	10	8	11	89	19	16.5	9	10	145	11	823.5	19	25	9	28	18	44.5	11	29	71	0
7	46	100	11	7.5	9	15	6	17	12	7	1016.5	25	25.5	7.5	7	17	15	69	16	14	7	10.5	82	9	484	18	21	11	30	22	34	12	25	57	0
8	49	82	12	8	8	19	5	17.5	15	6	1032	20	23	6	7	11	12	67	15.5	15	9	9	65	13	468	14	20.5	9	29	18	32	11.5	24.5	55	0
9	47	97	10	8	8	20	5	20	11.5	7	1152	20	26	7.5	7	12.5	13	72	16	10	7	10	89	11	557.5	17	19	11	31	21	36	13	25	54	0
10	51.5	80	9.5	7.5	7	19	6	19	8.5	7	63	23	19	8	8	11	9	345	20	14	8	9	45	13	42.5	14.5	25	7	43.5	26	38	13	23	58	1
11	46	83	8.5	8	6	19	6	14.5	8	7	73	25	16	7	8	13	12	356.5	15	14	7	7	44	12	49	12	23	6	48	18.5	39	11	25	44	1
12	61.5	85	10	8	7	19	6	16	10	8	86	24	20	7	7	10	13	375	18	11	7	9	41.5	14	42	14	28	6	49	18	38	11	26	56	1
13	55	72	7	8	6	20	6	18	9	7	78.5	23	19	8	8	15	14	1080	12	13	6	8	48	14	41	13	26	7	87	24	43	11	26	61	1
14	42	70.5	11	7	6	17	6	11	7.5	7	58	21	17	6	8	12	14	1018	20	12	7	8	33	13.5	28.5	11	20.5	7	72	27	38	10	24	37.5	1
15	43	67	6	8	6	17	6	17	8	7.5	70	24	18	7	9	13	12	1073	22.5	11	7	8	28.5	15	36	12	21	8	75.5	28	36	10	22.5	45.5	1
16	51	90	7	9	6	21	7	18	9	9	298	25	21	10.5	6	14	14	279	15	17	6	8	64	12	89.5	18	27	9	45	16.5	48	8.5	21.5	76	1
17	56	88.5	7	7.5	5	23.5	6	15	9	5	221	25	22	7	7	11.5	14	241	19	15	9	8	60	13	77	13	29.5	9	38	19	41	14	27	68	1
18	55	89.5	7	7.5	5	20.5	7	20	9	8	249	21	20.5	7	7.5	14	13	306	12	12.5	9	9	52	11	90	13.5	34	8	50.5	14.5	41	12	24	61	1
19	169	204	9	7	8	16	7	60	23	9	4422	21	50	8	8	12	13	228	59	11	16	9.5	289	14	11429	15	21	1728	47.5	20	39	10	28	61	2
20	158	210	12	8	6	19	5	58	26.5	8	4054	22	48.5	7	7	10	9	206	67	13.5	17	8	279	15	12468.5	20.5	22	1987.5	47	20	40	10	20	48	2
21	127	182	9.5	7	7	18	5	33	20	9	2289	17	37	6	7	12.5	12	187.5	32	12	15	8	141	14	10591	17	18	1401	41	20.5	40	11	25	50.5	2
22	177	163	11	8	9	18.5	5	44	25	8	3646	16	47	6	11	8	15.5	47	71	14	13	8	227.5	14	12069.5	18.5	26	1107.5	29	20	39	9.5	24.5	72.5	2
23	157	165	11	4	8	18	6.5	48	23	7	3867	20	39	9	9	11	15	50.5	52	14	10	9	229.5	13	12449	17	21	1099	26.5	20	44.5	12	24	64	2
24	151	143	5	7	9.5	20	8	40	23	7	1136	23	35	10	5	12	10	40	37	12	11	7	153	14	5466.5	18	17	1181.5	34	20.5	36.5	8.5	22	63.5	2
25	47	146	13	7	9	19	7.5	56.5	21	9	2792	21	35.5	7	8	11.5	14	46.5	56	10	13	9	187	9	13425	20	26	851.5	26.5	31	44	10.5	29.5	67	2
26	51.5	137	7	7	8	17	7	58.5	22	11.5	2274	32	34.5	9	7	12	14	45	73	14	13	10	179	16	12376	19	28	820.5	28	19	44	8	25	58.5	2
27	54	143	8	9	8	15	5	38	22	11	2637	26	30	8	6.5	14	13	39	47.5	14	9	7	167	12	12611	20	25	891	30	15	36	11	22	66	2
28	60	82.5	10	8	7	17.5	9	23	25	9	1288	16	33.5	7	7	9	14	388.5	28	11	8.5	9	93	12	4625	13	17	23	47	17	35.5	14	24	42	3
29	55	115	8.5	7	6	19	6	37	20	7	2007	26	31	7	8	12	12	515	34.5	15	9	9	149	13	5884.5	16	22	24	65.5	23.5	38	13	22	54.5	3
30	52.5	98	11.5	7	7	15	6	31.5	20.5	9	1451.5	21.5	29	8	7	14	15	427	24	12	9.5	8	96.5	13	4269	13.5	23	18	63	19	39.5	12	23	48	3
31	82	135	12.5	6	6	18.5	7	31.5	27	8	2845	26	42	10	9.5	13	16	456	41.5	13	9	10	221	15	6508	18	22.5	20	56	29	39	13	29	69	3
32	70	130	11	8	6	20	8	40	26	9	3238.5	22	48	8	9	12	14	477	38	14	11	9	250	12	6928	16	21.5	27	51.5	25.5	40	12	25	43	3
33	77	124	8	8	6	18.5	8	30.5	21	8	2151	23.5	38	8	8	11	15	398	25.5	15	8	11	184	12	4338.5	17	21	21	45	26	36.5	14	24	49	3
34	7662	193.5	7	8	6	19	6	51	27.5	8	6978	29.5	84.5	8	8	14	13	489	34	14	13	11	481	12.5	7716	22	23	294	87.5	32	43	15	28	78	3
35	1717	172	10	8	5	16	8	41	26	9	5726	24.5	78.5	8	7	11	12	504	36	11.5	11	11	439	13	7840.5	22	23.5	298	81	21	39	12	26	56	3
36	1885	191	11	8	5	18	7	43	25	6	6783	23	73	8	8	12.5	18	472	45	14	11	10	415	14	8031	23	26	287	95	22	40	12.5	25	62	3
