# Supplementary material for: A Novel Microfluidic System for 3D Epidermis and Full‐Thickness Skin Growth for Nanoparticle Safety Assessment
Source: Adv Healthc Mater. 2025 Nov 2;15(6):e02518. doi: 10.1002/adhm.202502518 (PMC12892020; doi:10.1002/adhm.202502518)
Supplement: Supplementary file 2 — Supporting Information [file ADHM-15-0-s001.zip › dataset/cytokines_mfi_v2_EoC.xlsx]

## Sheet: cytokines_mfi
ID	MIP1 alpha	SDF1 alpha	IL27	IL1Beta	IL2	IL4	IL5	IP10	IL6	IL7	IL8	IL10	Eotaxin	IL12p70	IL13	IL17A	IL31	IL1RA	RANTES	IFNGamma	GMCSF	TNFalpha	MIP1 Beta	IFN alpha	MCP1	IL9	TNFBeta	GRO alpha	IL1 alpha	IL23	IL15	IL18	IL21	IL22	Label
1	56	94	12.5	8	8	19	7	18.5	7	9	107.5	23	21	8	12	9.5	11	50.5	13.5	15	6	9	51	14	29	15	19	8	23	22	38.5	11	25	64	0
2	48	82	10	6	6	19	6	16	9	7	355.5	22	20	8	7	10	12	51	12	17	6	9	46.5	10	32	15	21	7	25	20	38	11	21	52	0
3	50	75	7	7	7	18	6	14	10	8	363	20	18.5	7	8	11	11	52	12	14	7	10	54	11	31	13	24	6	25	19	39	10	25	55	0
4	50	119	9.5	5	9	20	5	25	12	8	2310	27	39	7	12.5	13.5	13.5	111.5	25	19	9	9	150	15	795	20	24	12	32	18	39	12	25	67	0
5	50	99	15.5	8.5	8	22	4	24.5	17	7	2461	28	39	8.5	11	12.5	11.5	115.5	19	15	8	7	160.5	13	873	20	22	9	31.5	21.5	35	15	30.5	65	0
6	50.5	112	8.5	8	9.5	21.5	6.5	21	13	6	2580	22	35	7	10	8	11	89	19	16.5	9	10	145	11	823.5	19	25	9	28	18	44.5	11	29	71	0
7	46	100	11	7.5	9	15	6	17	12	7	1016.5	25	25.5	7.5	7	17	15	69	16	14	7	10.5	82	9	484	18	21	11	30	22	34	12	25	57	0
8	49	82	12	8	8	19	5	17.5	15	6	1032	20	23	6	7	11	12	67	15.5	15	9	9	65	13	468	14	20.5	9	29	18	32	11.5	24.5	55	0
9	47	97	10	8	8	20	5	20	11.5	7	1152	20	26	7.5	7	12.5	13	72	16	10	7	10	89	11	557.5	17	19	11	31	21	36	13	25	54	0
10	51.5	80	9.5	7.5	7	19	6	19	8.5	7	63	23	19	8	8	11	9	345	20	14	8	9	45	13	42.5	14.5	25	7	43.5	26	38	13	23	58	1
11	46	83	8.5	8	6	19	6	14.5	8	7	73	25	16	7	8	13	12	356.5	15	14	7	7	44	12	49	12	23	6	48	18.5	39	11	25	44	1
12	61.5	85	10	8	7	19	6	16	10	8	86	24	20	7	7	10	13	375	18	11	7	9	41.5	14	42	14	28	6	49	18	38	11	26	56	1
13	55	72	7	8	6	20	6	18	9	7	78.5	23	19	8	8	15	14	1080	12	13	6	8	48	14	41	13	26	7	87	24	43	11	26	61	1
14	42	70.5	11	7	6	17	6	11	7.5	7	58	21	17	6	8	12	14	1018	20	12	7	8	33	13.5	28.5	11	20.5	7	72	27	38	10	24	37.5	1
15	43	67	6	8	6	17	6	17	8	7.5	70	24	18	7	9	13	12	1073	22.5	11	7	8	28.5	15	36	12	21	8	75.5	28	36	10	22.5	45.5	1
16	51	90	7	9	6	21	7	18	9	9	298	25	21	10.5	6	14	14	279	15	17	6	8	64	12	89.5	18	27	9	45	16.5	48	8.5	21.5	76	1
17	56	88.5	7	7.5	5	23.5	6	15	9	5	221	25	22	7	7	11.5	14	241	19	15	9	8	60	13	77	13	29.5	9	38	19	41	14	27	68	1
18	55	89.5	7	7.5	5	20.5	7	20	9	8	249	21	20.5	7	7.5	14	13	306	12	12.5	9	9	52	11	90	13.5	34	8	50.5	14.5	41	12	24	61	1
