# Supplementary material for: A Novel Microfluidic System for 3D Epidermis and Full‐Thickness Skin Growth for Nanoparticle Safety Assessment
Source: Adv Healthc Mater. 2025 Nov 2;15(6):e02518. doi: 10.1002/adhm.202502518 (PMC12892020; doi:10.1002/adhm.202502518)
Supplement: Supplementary file 2 — Supporting Information [file ADHM-15-0-s001.zip › Hierarchical_Clustering.ipynb]

# %% [markdown]
# **A Novel Microfluidic System for 3D Epidermis and Full-Thickness Skin Growth for Nanoparticle Safety Assessment** 

# %% [markdown]
## How to use this notebook <br>

This Jupyter Notebook contains markup cells - such as this one - with explanations, as well as cells with executable code. It is recommended to work through the cells in this notebook in order.

* To execute a code cell, click on it and press `Ctrl+Enter`.
* To reset the notebook, select  `Kernel > Restart & Clear Output`.
* To exit the notebook, select `File > Close and Halt`.

# %% [markdown]
## Notebook Workflow <a class="anchor" id="home"></a>

1. [Call Packages](#call-packages)
2. [Load Data](#load-data)
3. [Fit-for-use Data](#fit4use)
4. [Hierarchical Clustering](#hierarchical)

# %% [markdown]
## 1. Call packages <a class="anchor" id="call-packages"></a>

Invoke packages required to run this Jupyter Notebook. This cell only needs to be executed once at the start of a session.

[Home](#home)

# %% [code]
%matplotlib inline

# %% [code]
import os
import numpy as np
import pandas as pd
import warnings
warnings.filterwarnings('ignore')

import seaborn as sns
import matplotlib.pyplot as plt
from matplotlib.colors import LinearSegmentedColormap

from sklearn.preprocessing import StandardScaler
from scipy.cluster.hierarchy import dendrogram, linkage, cophenet, set_link_color_palette
from scipy.spatial.distance import pdist

# %% [markdown]
## **2. Load Data** <a class="anchor" id="load-data"></a>

[Home](#home)

# %% [markdown]
**2.1 Original Dataset**

# %% [code]
# Define the folder path
folder_path = 'C:\\Users\\joao1\\JupyterNotebookProjects\\ut_cytokines\\dataset' # Personal Computer Pathway

# List available Excel files in the folder
excel_files = [f for f in os.listdir(folder_path) if f.endswith('.xlsx')]

if not excel_files:
    raise ValueError("No Excel files found in the specified folder.")

# Display available files and prompt user for choice
print("Available datasets:")
for idx, file_name in enumerate(excel_files, 1):
    print(f"{idx}: {file_name}")

file_choice = int(input("Enter the number corresponding to the dataset you want to load: ")) - 1

# Verify valid selection and load file
if file_choice >= 0 and file_choice < len(excel_files):
    file_path = os.path.join(folder_path, excel_files[file_choice])
    dataset = pd.read_excel(file_path)
    print(f"Loaded dataset: {excel_files[file_choice]}")
else:
    raise ValueError("Invalid selection. Please restart and enter a valid number.")

# Display the first few rows of the dataset to confirm loading
dataset.head()

# %% [code]
dataset

# %% [markdown]
## **3. Fit-for-use Data** <a class="anchor" id="fit4use"></a>

[Home](#home)

# %% [markdown]
**3.1 Remove the laboratory ID**

# %% [code]
samples = dataset['ID']
dataset = dataset.drop(columns=['ID'])

# %% [markdown]
**3.2 Columns' title uniformization**

# %% [code]
dataset.columns = dataset.columns.str.lower().str.replace(' ', '_')

# %% [code]
dataset

# %% [markdown]
**3.3. Drop columns with all NaN values**

# %% [code]
dataset.dropna(axis=1, how='all', inplace=True)

# %% [markdown]
**3.4 Separate the label column if needed later**

# %% [code]
labels = dataset['label']
dataset = dataset.drop(columns=['label'])

# %% [markdown]
**3.5. Fill missing values with 10% of the minimum non-missing value in each column**

# %% [code]
for col in dataset.columns:
    if dataset[col].isnull().any():  # Check if there are any missing values
        min_val = dataset[col].min()
        fill_val = 0.1 * min_val  # Calculate 10% of the minimum value
        dataset[col].fillna(fill_val, inplace=True)

# %% [markdown]
**3.6. Drop columns with low variance (threshold of 0.9)**

# %% [code]
variance_threshold = 0.9
low_variance_cols = dataset.var()[dataset.var() < variance_threshold].index
dataset.drop(columns=low_variance_cols, inplace=True)

# %% [code]
dataset

# %% [markdown]
**3.7. Standardize the data (z-score normalization)**

# %% [code]
scaler = StandardScaler()
dataset_scaled = scaler.fit_transform(dataset)
dataset_scaled = pd.DataFrame(dataset_scaled, columns=dataset.columns)

# %% [markdown]
## **4. Hierarchical Clustering and Dendrogram** <a class="anchor" id="hierarchical"></a>

[Home](#home)

- Applied to Cytokines

# %% [code]
# 1. Compute the correlation matrix for the scaled data (columns as cytokines)
# Transpose the dataset to calculate correlations between features (cytokines)
corr_matrix = np.corrcoef(dataset_scaled.T)

# 2. Perform hierarchical clustering on the correlation matrix
# Using the weighted linkage method to generate the linkage matrix
Z = linkage(corr_matrix, method='weighted')

# 3. Calculate the Cophenetic Correlation Coefficient (CCC)
# The CCC measures how well the dendrogram preserves the pairwise distances
coph_corr, _ = cophenet(Z, pdist(corr_matrix))
print(f"Cophenetic Correlation Coefficient (CCC): {coph_corr:.4f}")

# 4. Plot the dendrogram with customized colors
# Define custom colors for dendrogram branches
custom_colors = {'b': '#760699', 'g': '#DE8BF8', 'r': '#CE0667'}
set_link_color_palette([custom_colors[c] for c in custom_colors.keys()])

# Plot the dendrogram
plt.figure(figsize=(12, 8))
dendrogram(Z, 
           labels=dataset.columns,  # Use cytokine names as labels
           leaf_rotation=90,        # Rotate leaf labels for better readability
           color_threshold=0.7 * max(Z[:, 2]))  # Set color threshold for clustering
plt.title("Hierarchical Clustering Dendrogram of Cytokines (Customized Colors)")
plt.xlabel("Cytokines")
plt.ylabel("Distance")
plt.xticks(rotation=90)
plt.show()

# Reset the link color palette to avoid affecting future plots
set_link_color_palette(None)

# 5. Plot the clustermap of the correlation matrix with a custom violet colormap
# Create a custom colormap from light violet to dark violet
violet_cmap = LinearSegmentedColormap.from_list("custom_violet", ["#CE0667", "#DE8BF8", "#760699"])

plt.figure(figsize=(24, 24))
sns.clustermap(corr_matrix, 
               method='weighted',         # Match dendrogram clustering method
               cmap=violet_cmap,          # Apply the custom violet colormap
               annot=True,                # Annotate cells with correlation values
               annot_kws={"size": 7},     # Set font size for annotations
               vmin=-1, vmax=1,           # Set correlation value range
               figsize=(24, 24),          # Adjust plot size
               xticklabels=dataset.columns.tolist(),  # Add cytokine names as x-tick labels
               yticklabels=dataset.columns.tolist())  # Add cytokine names as y-tick labels

plt.title('Correlation Matrix with Hierarchical Clustering (Violet Palette)')
plt.show()

# %% [code]
