# Supplementary material for: A Novel Microfluidic System for 3D Epidermis and Full‐Thickness Skin Growth for Nanoparticle Safety Assessment
Source: Adv Healthc Mater. 2025 Nov 2;15(6):e02518. doi: 10.1002/adhm.202502518 (PMC12892020; doi:10.1002/adhm.202502518)
Supplement: Supplementary file 2 — Supporting Information [file ADHM-15-0-s001.zip › PCA_FT.ipynb]

# %% [markdown]
# **A Novel Microfluidic System for 3D Epidermis and Full-Thickness Skin Growth for Nanoparticle Safety Assessment** 

# %% [markdown]
## How to use this notebook <br>

This Jupyter Notebook contains markup cells - such as this one - with explanations, as well as cells with executable code. It is recommended to work through the cells in this notebook in order.

* To execute a code cell, click on it and press `Ctrl+Enter`.
* To reset the notebook, select  `Kernel > Restart & Clear Output`.
* To exit the notebook, select `File > Close and Halt`.

# %% [markdown]
## Notebook Workflow <a class="anchor" id="home"></a>

1. [Call Packages](#call-packages)
2. [Load Data](#load-data)
3. [Exploratory Data Analysis](#exploratory-analysis)
4. [Principal Component Analysis](#pca)

# %% [markdown]
## 1. Call packages <a class="anchor" id="call-packages"></a>

Invoke packages required to this Cytokines Jupyter Notebook. This cell only needs to be executed once at the start of a session.

[Home](#home)

# %% [code]
%matplotlib inline

# %% [code]
import os
import numpy as np
import pandas as pd
import warnings
warnings.filterwarnings('ignore')

# Visualization
import seaborn as sns
import matplotlib.pyplot as plt
import plotly.express as px

# Sklearn 
from sklearn.feature_selection import VarianceThreshold
from sklearn.preprocessing import StandardScaler
from sklearn.decomposition import PCA
from sklearn.cluster import KMeans

# scipy
from scipy.cluster import hierarchy
from scipy.cluster.hierarchy import cophenet

pd.set_option('display.precision', 2)
print('Done')

# %% [markdown]
**1.1 Call Fundamental Functions**

# %% [code]
def pca_2D_visualization(features, sample_ids, labels):
    '''
    Finalized PCA visualization with explicitly enforced colors and a square aspect ratio.
    :param features: np array - rows are samples and columns are features
    :param sample_ids: 1D np array with sample IDs
    :param labels: 1D array with labels corresponding to each sample
    :return: PCA plot and PCA weights
    '''

    # Principal Component Analysis
    pca = PCA(n_components=2)
    principalComponents = pca.fit_transform(features)
    pca_weights = pca.components_

    # Create a DataFrame with principal components
    pc_df = pd.DataFrame(data=principalComponents, columns=['PC1', 'PC2'])
    pc_df['Sample ID'] = sample_ids
    pc_df['Label'] = labels.astype(str)  # Convert to string to enforce categorical treatment

    # Explicit mapping of colors to labels
    color_mapping = {'0': '#DE8BF8', '1': '#760699', '2': '#F999C7', '3': '#CE0667'}  # Label-to-color map

    # Add a custom color column to the dataframe
    pc_df['Color'] = pc_df['Label'].map(color_mapping)

    # Plotly scatter plot
    fig = px.scatter(
        pc_df,
        x='PC1',
        y='PC2',
        color='Label',  # Color by labels (now categorical)
        hover_data=['Sample ID'],
        title='PCA Visualization',
        color_discrete_map=color_mapping  # Apply the custom color map
    )

    # Update the layout for a square shape and improved appearance
    fig.update_layout(
        xaxis_title='PC1 ({:.2%} explained variance)'.format(pca.explained_variance_ratio_[0]),
        yaxis_title='PC2 ({:.2%} explained variance)'.format(pca.explained_variance_ratio_[1]),
        font=dict(size=14),
        plot_bgcolor='white',
        paper_bgcolor='white',
        xaxis=dict(showline=True, linewidth=1, linecolor='black', mirror=True),
        yaxis=dict(showline=True, linewidth=1, linecolor='black', mirror=True),
        width=800,
        height=800
    )
    
    fig.update_traces(marker=dict(size=10, line=dict(width=1, color='black')))
    fig.show()
    
    return pca_weights, pca

# %% [code]
def loading_dot_plot(pca, features):
    loading_scores = pca.components_.T * np.sqrt(pca.explained_variance_)
    loading_scores_df = pd.DataFrame(loading_scores, columns=['PC1', 'PC2'], index=features.columns)

    plt.figure(figsize=(12, 8))
    for i, pc in enumerate(loading_scores_df.columns):
        plt.scatter(loading_scores_df.index, loading_scores_df[pc], label=pc)

    plt.axhline(0, color='black', lw=1)
    plt.title('PCA Loading Scores Dot Plot', fontsize=18)
    plt.xlabel('Features', fontsize=14)
    plt.ylabel('Loading Scores', fontsize=14)
    plt.xticks(rotation=45)
    plt.legend(title='Principal Components', fontsize=12)
    plt.show()
    
    return loading_scores_df

# %% [markdown]
## **2. Load Data** <a class="anchor" id="load-data"></a>

[Home](#home)

# %% [markdown]
**2.1 Original Dataset**

# %% [code]
# Define the folder path
folder_path = 'C:\\Users\\joao1\\JupyterNotebookProjects\\ut_cytokines\\dataset' # Personal Computer Pathway

# List available Excel files in the folder
excel_files = [f for f in os.listdir(folder_path) if f.endswith('.xlsx')]

if not excel_files:
    raise ValueError("No Excel files found in the specified folder.")

# Display available files and prompt user for choice
print("Available datasets:")
for idx, file_name in enumerate(excel_files, 1):
    print(f"{idx}: {file_name}")

file_choice = int(input("Enter the number corresponding to the dataset you want to load: ")) - 1

# Verify valid selection and load file
if file_choice >= 0 and file_choice < len(excel_files):
    file_path = os.path.join(folder_path, excel_files[file_choice])
    dataset = pd.read_excel(file_path)
    print(f"Loaded dataset: {excel_files[file_choice]}")
else:
    raise ValueError("Invalid selection. Please restart and enter a valid number.")

# Display the first few rows of the dataset to confirm loading
dataset.head()

# %% [markdown]
**2.2. Dataset Preparation**

# %% [code]
# Columns' title uniformization
dataset.columns = dataset.columns.str.lower().str.replace(' ', '_')

# Remove the laboratory ID
samples = dataset['id']
dataset = dataset.drop(columns=['id'])

# Separate the label column from the features
label = dataset['label']
features = dataset.drop(columns=['label'])

# %% [markdown]
**2.3. Drop columns by Variance**

# %% [code]
# Calculate the variance for each column
variance = features.var()

# Set a variance threshold
variance_threshold = 0.5  # Adjust this value as per your requirement

# Filter columns based on the variance threshold
selected_columns = variance[variance > variance_threshold].index

# Identify columns not selected
not_selected_columns = variance[variance <= variance_threshold].index

# Drop the remaining columns
features = features[selected_columns]

# %% [markdown]
**2.4. Data normalization by Feature Scaling**

# %% [markdown]
This method normalizes each feature (column) independently. It involves subtracting the mean of the feature from each data point and then dividing it by the range or standard deviation of that feature. Normalization by feature scaling is useful when different features have different scales, and you want to bring them to a similar scale for comparison.

# %% [code]
# Create a StandardScaler object
scaler = StandardScaler()

# Normalize the cytokine data using feature scaling
normalized_features = scaler.fit_transform(features)

# Create a new dataframe with the normalized data
normalized_features = pd.DataFrame(normalized_features, columns=features.columns)

# Print the normalized dataframe
print(normalized_features)

# %% [markdown]
**2.5. Normalized Dataset**

# %% [code]
# Combine the normalized features with the label
normalized_dataset = pd.concat([normalized_features, label.reset_index(drop=True)], axis=1)

# %% [markdown]
## **3. Exploratory Data Analysis** <a class="anchor" id="exploratory-analysis"></a>

[Home](#home)

# %% [markdown]
**3.1. Box Plot of Original Cytokine Levels**

# %% [code]
sns.set_style('white')
fig, ax = plt.subplots(figsize=(20, 12))

# Melt the DataFrame to transform it into a long format
melted_features = pd.melt(features)

sns.boxplot(x='variable', y='value', data=melted_features, color='steelblue')
ax.set_xlabel('Cytokine', fontsize=16)
ax.set_ylabel('Value', fontsize=16)

# Increase size of axis labels
ax.tick_params(axis='both', which='major', labelsize=14)

# Rotate x-axis labels if needed
plt.xticks(rotation=45)

plt.title('Original Cytokine Levels', fontsize=20)

# Check if the "results" folder exists, create it if it doesn't
# if not os.path.exists('results'):
#     os.makedirs('results')

# Save figure in the "results" folder
# plt.savefig('results/name.png', dpi=1200)

plt.tight_layout()
plt.show()

# %% [markdown]
**3.2. Box Plot of Adjusted Cytokine Levels**

# %% [code]
sns.set_style('white')
fig, ax = plt.subplots(figsize=(20, 12))

# Melt the DataFrame to transform it into a long format
melted_normalized_features = pd.melt(normalized_features)

sns.boxplot(x='variable', y='value', data=melted_normalized_features, color='steelblue')
ax.set_xlabel('Cytokine', fontsize=16)
ax.set_ylabel('Value', fontsize=16)

# Increase size of axis labels
ax.tick_params(axis='both', which='major', labelsize=14)

# Rotate x-axis labels if needed
plt.xticks(rotation=45)

plt.title('Adjusted Cytokine Levels', fontsize=20)

# Check if the "results" folder exists, create it if it doesn't
# if not os.path.exists('results'):
#     os.makedirs('results')

# Save figure in the "results" folder
# plt.savefig('results/name.png', dpi=1200)

plt.tight_layout()
plt.show()

# %% [markdown]
**3.3. Pearson's Correlation of Original Cytokine Levels**

# %% [code]
sns.set(rc={'figure.figsize':(20,20)})
sns.heatmap(features.corr(),
            annot=True,
            linewidths=.5,
            center=0,
            cbar=False,
            cmap="PiYG")
plt.show()

# %% [markdown]
**3.4. Pearson's Correlation of Adjusted Cytokine Levels**

# %% [code]
sns.set(rc={'figure.figsize':(20,20)})
sns.heatmap(normalized_features.corr(),
            annot=True,
            linewidths=.5,
            center=0,
            cbar=False,
            cmap="PiYG")
plt.show()

# %% [markdown]
**3.5. Pearson's Correlation between cytokine levels and mean cytokine levels for original levels**

# %% [code]
mean_cytokine_levels = features.mean(axis=1)
correlations = features.corrwith(mean_cytokine_levels)

# %% [code]
# Sort correlations in ascending order
correlations_sorted = correlations.sort_values()

# Create a horizontal bar plot using Plotly Express
fig = px.bar(
    x=correlations_sorted,
    y=correlations_sorted.index,
    orientation='h',
    labels={'x': 'Correlation', 'y': 'Cytokine'},
    title='Correlations between Cytokine Levels and Mean Cytokine Levels'
)

# Update the layout to display all cytokine labels
fig.update_layout(
    xaxis={'dtick': 0.1},
    xaxis_tickangle=-45
)

# Display the plot
fig.show()

# %% [markdown]
**3.6. Pearson's Correlation between cytokine levels and mean cytokine levels for adjusted levels**

# %% [code]
mean_cytokine_levels_normalized = normalized_features.mean(axis=1)
correlations_normalized = normalized_features.corrwith(mean_cytokine_levels_normalized)

# %% [code]
# Sort correlations in ascending order
correlations_normalized_sorted = correlations_normalized.sort_values()

# Create a horizontal bar plot using Plotly Express
fig = px.bar(
    x=correlations_normalized_sorted,
    y=correlations_normalized_sorted.index,
    orientation='h',
    labels={'x': 'Correlation _ normalized', 'y': 'Cytokine'},
    title='Correlations between Cytokine Levels and Mean Cytokine Levels'
)

# Update the layout to display all cytokine labels
fig.update_layout(
    xaxis={'dtick': 0.1},
    xaxis_tickangle=-45
)

# Display the plot
fig.show()

# %% [markdown]
## **4. Principal Component Analysis (PCA)** <a class="anchor" id="pca"></a>

[Home](#home)

- Applied to Samples

# %% [markdown]
**PCA**

# %% [code]
# Custom color palette 
pca_weights_2D, pca = pca_2D_visualization(features.values, samples.values, label.values)

print("PCA Weights 2D:")
pca_weights_2D

# %% [code]
pca_2d_loading_scores = loading_dot_plot(pca, features)

# %% [markdown]
**Save Figures**

# %% [code]
# Check if the "results" folder exists, create it if it doesn't
# if not os.path.exists('results'):
#     os.makedirs('results')
