# Supplementary material for: A Novel Microfluidic System for 3D Epidermis and Full‐Thickness Skin Growth for Nanoparticle Safety Assessment
Source: Adv Healthc Mater. 2025 Nov 2;15(6):e02518. doi: 10.1002/adhm.202502518 (PMC12892020; doi:10.1002/adhm.202502518)
Supplement: Supplementary file 2 — Supporting Information [file ADHM-15-0-s001.zip › README.md]

# A Novel Microfluidic System for 3D Epidermis and Full-Thickness Skin Growth for Nanoparticle Safety Assessment

**Authors:**  
Samantha Costa, Ana B. Carneiro, Filipa Lebre, João Meneses, Alar Ainla, Cacilda Moura, Ernesto Alfaro-Moreno, and Ana R. Ribeiro\*

**Keywords:**  
*microfluidics, skin-on-chip, titanium dioxide nanoparticles, nanotoxicology, nanotechnology*

---

## **Abstract**

Chronic skin exposure to nanoparticles (NPs) from air pollution, cosmetics, tattoo inks, and smart textiles has been linked to adverse effects such as accelerated aging, dermatitis, eczema, and increased melanoma risk. However, the absence of standardized protocols for assessing NP toxicity, combined with the limited predictive power and physiological relevance of conventional in vitro models, remains a major challenge. To address these limitations, the development of skin-on-chip (SoC) systems provides a more physiologically relevant solution, surpassing the constraints of static skin cultures. Here, a novel SoC model with dynamic perfusion and a modular architecture suitable for epidermis-only (EoC) and full-thickness (FT) skin models was developed. Under dynamic conditions, both models were metabolically active, exhibited enhanced barrier function, and displayed a morphology resembling native human skin. Exposure to TiO2 NPs led to a 32.4 % decrease in barrier integrity, a 12.1 % reduction in metabolic activity, a 2.9 % increase in permeability, and histological evidence of tissue damage. These alterations were associated with an early moderate inflammatory response, as indicated by the upregulation of chemokines. Collectively, these findings demonstrate that the microfluidic device functions as a versatile toxicological tool, with the biological complexity of the FT SoC enhancing its sensitivity for nanotoxicology studies.

---

## **Project Description**
This repository contains **4 datasets** and **3 Jupyter Notebooks** for the analysis of cytokine and chemokine profiles derived from epidermis-only (EoC) and full-thickness (FT) skin models exposed to titanium dioxide nanoparticles (TiO2 NPs). The analysis explores clustering patterns and variance using unsupervised machine learning techniques.

---

## **Datasets**
- **`cytokines_concentrations_v1_AllData.xlsx`**  
  Analyte concentrations (pg/mL) for all samples.

- **`cytokines_mfi_v1_AllData.xlsx`**  
  Median Fluorescence Intensity (MFI) for all samples.

- **`cytokines_mfi_v2_EoC.xlsx`**  
  MFI data for the EoC model only.

- **`cytokines_mfi_v2_FT.xlsx`**  
  MFI data for the FT model only.

**Labels (column: `label`):**
- `0` - EoC without TiO2 NPs exposure  
- `1` - EoC with TiO2 NPs exposure  
- `2` - FT without TiO2 NPs exposure  
- `3` - FT with TiO2 NPs exposure  

---

## **Jupyter Notebooks**
- **`PCA_EoC.ipynb`** — Principal Component Analysis (PCA) for EoC model data  
- **`PCA_FT.ipynb`** — Principal Component Analysis (PCA) for FT model data  
- **`Hierarchical_Clustering.ipynb`** — Hierarchical clustering on cytokine correlation profiles  

---

## **Analytical Methods Summary**
- Data preprocessing includes variance filtering, missing value imputation, and z-score normalization.
- Principal Component Analysis (PCA) is applied to explore sample variance within EoC and FT models.
- Hierarchical clustering is used to identify cytokines with correlated expression patterns based on Pearson correlation distance and weighted linkage.
- Visualizations include dendrograms, heatmaps, boxplots, and PCA score plots.

---

## **Dependencies**
- **Python (v3.9.12)**
- **Jupyter Notebook environment (v6.5.4)**
- **Main libraries:** NumPy (v1.23.5) and Pandas (v1.5.3) for data manipulation; Matplotlib (v3.6.3) and Seaborn (v0.12.2) for data visualization; SciPy (v1.10.1) for hierarchical clustering and dendrogram generation; Scikit-learn (v1.2.0) for feature scaling and PCA.
